# Supplementary material for: Changes in Bystander CPR Patterns of Private and Public Locations Before and After COVID-19: An Interrupted Time-Series of a Multicentre Out-of-Hospital Cardiac Arrest Cohort
Source: J Clin Med. 2026 Jul 13;15(14):5469. doi: 10.3390/jcm15145469 (PMC13411539; doi:10.3390/jcm15145469)
Supplement: Supplementary file 1 [file jcm-15-05469-s001.zip]

Archive with 2 entries (2 files):
- jcm-4387019-Checklist S1.pdf
- jcm-4387019_Supplementary.pdf
